# Supplementary material for: Oxidation and Reduction of Hydrazones—Risk Factors Related to the Manufacture and Stability of the Drugs
Source: Int J Mol Sci. 2025 May 1;26(9):4295. doi: 10.3390/ijms26094295 (PMC12072505; doi:10.3390/ijms26094295)
Supplement: Supplementary file 1 [file ijms-26-04295-s001.zip]

Archive with 1 entries (1 files):
- ijms-3587846-supplementary.pdf
